# Supplementary material for: The ldp1 Mutation Affects the Expression of Auxin-Related Genes and Enhances SAM Size in Rice
Source: Plants (Basel). 2024 Mar 7;13(6):759. doi: 10.3390/plants13060759 (PMC10975181; doi:10.3390/plants13060759)
Supplement: Supplementary file 1 [file plants-13-00759-s001.zip]

Archive with 10 entries (10 files):
- Figure S1 .tif
- Figure S2.tif
- Figure S3.tif
- Figure S4.tif
- Figure S5.tif
- Figures and Tables description of the supporting materials.pdf
- Tabel S3.xls
- Tabel S4.xls
- Table S1.xls
- Table S2.xls
