# Supplementary material for: The ldp1 Mutation Affects the Expression of Auxin-Related Genes and Enhances SAM Size in Rice
Source: Plants (Basel). 2024 Mar 7;13(6):759. doi: 10.3390/plants13060759 (PMC10975181; doi:10.3390/plants13060759)
Supplement: Supplementary file 1 [file plants-13-00759-s001.zip › Tabel S3.xls]

## Sheet: Sheet1
Table S3 Genetic phenotype analysis of ldp1
Hybrid Crosses.	F1 Phenotypes	F2			χ23∶1
		MH63 Phenotypes	ldp1 Phenotypes	Total Number of Plants
ldp1 × MH63	MH63	770	281	1051	1.599
