# Supplementary material for: The ldp1 Mutation Affects the Expression of Auxin-Related Genes and Enhances SAM Size in Rice
Source: Plants (Basel). 2024 Mar 7;13(6):759. doi: 10.3390/plants13060759 (PMC10975181; doi:10.3390/plants13060759)
Supplement: Supplementary file 1 [file plants-13-00759-s001.zip › Tabel S4.xls]

## Sheet: Sheet1
Table S4 Gene annotations in the fine mapping interval
Serial number	Gene name	Gene function annotation
1	LOC_Os07g28880	Expressed protein
2	LOC_Os07g28890	Basic helix-loop-helix transcription factor (osbHLH111)
3	LOC_Os07g28900	PPR repeat domain containing protein, putative, expressed
4	LOC_Os07g28910	LSD1 zinc finger domain containing protein, expressed
5	LOC_Os07g28920	Expressed protein
6	LOC_Os07g28930	Expressed protein
7	LOC_Os07g28940	ATGRIP/GRIP, putative, expressed
8	LOC_Os07g28960	Hypothetical protein
9	LOC_Os07g28970	Retrotransposon, putative, centromere-specific, expressed
10	LOC_Os07g28980	Expressed protein
11	LOC_Os07g28990	Expressed protein
12	LOC_Os07g29000	Transposon protein, putative, CACTA, En/Spm sub-class, expressed
13	LOC_Os07g29010	Transposon protein, putative, CACTA, En/Spm sub-class, expressed
14	LOC_Os07g29020	Hypothetical protein
15	LOC_Os07g29030	Hypothetical protein
16	LOC_Os07g29040	Hypothetical protein
17	LOC_Os07g29050	Expressed protein
18	LOC_Os07g29060	Expressed protein
19	LOC_Os07g29070	Transposon protein, putative, unclassified, expressed
20	LOC_Os07g29080	Transposon protein, putative, CACTA, En/Spm sub-class, expressed
21	LOC_Os07g29090	Transposon protein, putative, CACTA, En/Spm sub-class
22	LOC_Os07g29100	Transposon protein, putative, CACTA, En/Spm sub-class, expressed
23	LOC_Os07g29110	Hypothetical protein
24	LOC_Os07g29140	Retrotransposon protein, putative, Ty1-copia subclass, expressed
25	LOC_Os07g29150	Retrotransposon protein, putative, Ty1-copia subclass, expressed
26	LOC_Os07g29160	Transposon protein, putative, CACTA, En/Spm sub-class, expressed
27	LOC_Os07g29170	Transposon protein, putative, CACTA, En/Spm sub-class, expressed
28	LOC_Os07g29180	Transposon protein, putative, CACTA, En/Spm sub-class, expressed
29	LOC_Os07g29190	Expressed protein
30	LOC_Os07g29200	Mycolic acid methyl transferase, putative, expressed
31	LOC_Os07g29210	Retrotransposon protein, putative, unclassified
32	LOC_Os07g29220	Cyclopropane-fatty-acyl-phospholipid synthase, putative, expressed
33	LOC_Os07g29224	Expressed protein
34	LOC_Os07g29230	LTPL63 - Protease inhibitor/seed storage/LTP family protein precursor, putative, expressed
35	LOC_Os07g29240	Expressed protein
36	LOC_Os07g29280	Expressed protein
37	LOC_Os07g29290	Expansin precursor, putative, expressed
38	LOC_Os07g29300	Expressed protein
39	LOC_Os07g29310	Ossaur30
40	LOC_Os07g29320	EPSTEIN-BARR VIRUS NUCLEAR ANTIGEN 1-BINDING PROTEIN 2 (OsEBP2)
41	LOC_Os07g29330	Serine/threonine/tyrosine kinase (OsACTPK2)
42	LOC_Os07g29340	Hypothetical protein
43	LOC_Os07g29350	Expressed protein
44	LOC_Os07g29360	Tetratricopeptide repeat domain containing protein, expressed
45	LOC_Os07g29370	Expressed protein
46	LOC_Os07g29380	Expressed protein
47	LOC_Os07g29390	Peptidyl-prolyl cis-trans isomerase, putative, expressed
48	LOC_Os07g29400	Expressed protein
49	LOC_Os07g29410	Thioredoxin-like protein (CDSP32)
50	LOC_Os07g29420	DNA-directed RNA polymerase III subunit RPC8, putative, expressed
51	LOC_Os07g29430	Expressed protein
52	LOC_Os07g29440	S-adenosylmethionine synthetase-like protein (ossamsl)
53	LOC_Os07g29450	Expressed protein
54	LOC_Os07g29460	Retrotransposon protein, putative, Ty1-copia subclass, expressed
55	LOC_Os07g29470	Retrotransposon protein, putative, unclassified, expressed
56	LOC_Os07g29480	Transposon protein, putative, CACTA, En/Spm sub-class, expressed
57	LOC_Os07g29490	Retrotransposon protein, putative, unclassified
58	LOC_Os07g29500	Retrotransposon protein, putative, unclassified, expressed
59	LOC_Os07g29510	Retrotransposon, putative, centromere-specific, expressed
60	LOC_Os07g29520	Retrotransposon, putative, centromere-specific, expressed
61	LOC_Os07g29530	Expressed protein
62	LOC_Os07g29540	Retrotransposon protein, putative, unclassified, expressed
63	LOC_Os07g29550	Retrotransposon protein, putative, Ty3-gypsy subclass, expressed
64	LOC_Os07g29560	Expressed protein
65	LOC_Os07g29570	Retrotransposon protein, putative, unclassified, expressed
66	LOC_Os07g29580	Expressed protein
67	LOC_Os07g29590	Transposon protein, putative, CACTA, En/Spm sub-class, expressed
68	LOC_Os07g29594	Retrotransposon protein, putative, unclassified, expressed
69	LOC_Os07g29600	Zinc finger, C3HC4 type, domain containing protein, expressed
70	LOC_Os07g29610	PQ loop repeat domain containing protein, expressed
71	LOC_Os07g29620	Osscp39 - Putative Serine Carboxypeptidase homologue, expressed
72	LOC_Os07g29630	SNF7 domain containing protein, putative, expressed
73	LOC_Os07g29640	Expressed protein
74	LOC_Os07g29650	Transposon protein, putative, unclassified, expressed
75	LOC_Os07g29660	Expressed protein
76	LOC_Os07g29670	Retrotransposon protein, putative, unclassified
77	LOC_Os07g29684	Hypothetical protein
78	LOC_Os07g29700	Expressed protein
79	LOC_Os07g29710	Expressed protein
80	LOC_Os07g29720	Expressed protein
81	LOC_Os07g29730	Transposon protein, putative, CACTA, En/Spm sub-class, expressed
82	LOC_Os07g29740	Transposon protein, putative, CACTA, En/Spm sub-class, expressed
83	LOC_Os07g29750	Glycosyl hydrolases family 16, putative, expressed
84	LOC_Os07g29760	Cysteine proteinase A494 precursor, putative, expressed
85	LOC_Os07g29770	Zinc finger protein, putative, expressed
86	LOC_Os07g29780	Guanine nucleotide exchange factors for Rop (OsROPGF11)
87	LOC_Os07g29794	Calmodulin binding heat shock protein, putative, expressed
88	LOC_Os07g29810	Disease resistant protein, identical, putative, expressed
89	LOC_Os07g29820	NBS-LRR disease resistance protein, putative, expressed
90	LOC_Os07g29830	Ankyrin repeat domain containing protein, expressed
91	LOC_Os07g29850	Transposon protein, putative, CACTA, En/Spm sub-class, expressed
92	LOC_Os07g29860	Ankyrin repeat family protein, putative, expressed
93	LOC_Os07g29870	Retrotransposon protein, putative, Ty3-gypsy subclass
94	LOC_Os07g29880	Retrotransposon protein, putative, Ty3-gypsy subclass, expressed
95	LOC_Os07g29890	Retrotransposon protein, putative, Ty3-gypsy subclass, expressed
96	LOC_Os07g29900	Transposon protein, putative, unclassified, expressed
97	LOC_Os07g29910	Retrotransposon protein, putative, unclassified, expressed
98	LOC_Os07g29920	Hypothetical protein
99	LOC_Os07g29940	Expressed protein
100	LOC_Os07g29950	Expressed protein
101	LOC_Os07g29960	Cytochrome P450, putative, expressed
102	LOC_Os07g29970	Expressed protein
103	LOC_Os07g29980	Transposon protein, putative, CACTA, En/Spm sub-class, expressed
104	LOC_Os07g29990	Transposon protein, putative, CACTA, En/Spm sub-class, expressed
105	LOC_Os07g30000	Retrotransposon protein, putative, Ty1-copia subclass, expressed
106	LOC_Os07g30010	Expressed protein
107	LOC_Os07g30020	Anthranilate phosphoribosyltransferase, putative, expressed
108	LOC_Os07g30030	Retrotransposon protein, putative, unclassified, expressed
109	LOC_Os07g30040	Retrotransposon protein, putative, unclassified, expressed
110	LOC_Os07g30050	Retrotransposon protein, putative, unclassified, expressed
111	LOC_Os07g30060	Retrotransposon protein, putative, unclassified, expressed
112	LOC_Os07g30070	Retrotransposon protein, putative, unclassified, expressed
113	LOC_Os07g30080	Retrotransposon protein, putative, unclassified
114	LOC_Os07g30090	Actin-depolymerizing factor (OsADF9)
115	LOC_Os07g30100	RIN3, putative, expressed
116	LOC_Os07g30110	Expressed protein
117	LOC_Os07g30120	Expressed protein
118	LOC_Os07g30130	MYB family transcription factor
119	LOC_Os07g30150	Phosphoribosyl transferase, putative, expressed
120	LOC_Os07g30154	POEI2 - Pollen Ole e I allergen and extensin family protein precursor, putative, expressed
121	LOC_Os07g30160	Trehalose phosphatase, putative, expressed
122	LOC_Os07g30170	Nitrilase, putative, expressed
123	LOC_Os07g30180	Transposon protein, putative, unclassified, expressed
124	LOC_Os07g30190	Retrotransposon protein, putative, unclassified, expressed
125	LOC_Os07g30200	Trna synthetases class II domain containing protein, expressed
126	LOC_Os07g30210	Integral membrane protein DUF6 domain containing protein, expressed
127	LOC_Os07g30220	Expressed protein
128	LOC_Os07g30230	Transposon protein, putative, unclassified, expressed
129	LOC_Os07g30240	Muts-homolog family gene (OsMSH4)
130	LOC_Os07g30250	RFT1, putative, expressed
131	LOC_Os07g30260	Expressed protein
132	LOC_Os07g30270	Retrotransposon protein, putative, unclassified, expressed
133	LOC_Os07g30280	Csatpr5, putative, expressed
134	LOC_Os07g30300	UDP-glucose transporter (UGT709C2)
135	LOC_Os07g30310	Retrotransposon protein, putative, Ty3-gypsy subclass, expressed
136	LOC_Os07g30320	Retrotransposon protein, putative, Ty3-gypsy subclass, expressed
137	LOC_Os07g30330	Cytokinin-O-glucosyltransferase 2, putative, expressed
138	LOC_Os07g30340	Retrotransposon protein, putative, unclassified
139	LOC_Os07g30350	Retrotransposon protein, putative, unclassified, expressed
140	LOC_Os07g30360	Retrotransposon protein, putative, unclassified, expressed
141	LOC_Os07g30369	Indole-3-acetate beta-glucosyltransferase, putative, expressed
142	LOC_Os07g30380	Transposon protein, putative, unclassified, expressed
143	LOC_Os07g30410	TKL_IRAK_DUF26-la.2 - DUF26 kinases have homology to DUF26 containing loci, expressed
144	LOC_Os07g30420	Hypothetical protein
145	LOC_Os07g30430	Retrotransposon protein, putative, Ty3-gypsy subclass, expressed
146	LOC_Os07g30440	Retrotransposon protein, putative, Ty3-gypsy subclass
147	LOC_Os07g30450	Expressed protein
148	LOC_Os07g30460	Retrotransposon protein, putative, unclassified, expressed
149	LOC_Os07g30469	Indole-3-acetate beta-glucosyltransferase, putative, expressed
150	LOC_Os07g30480	Transposon protein, putative, unclassified, expressed
151	LOC_Os07g30494	Hypothetical protein
152	LOC_Os07g30510	TKL_IRAK_DUF26-la.3 - DUF26 kinases have homology to DUF26 containing loci, expressed
153	LOC_Os07g30530	Transposon protein, putative, CACTA, En/Spm sub-class, expressed
154	LOC_Os07g30540	Variant latency associated nuclear antigen, putative
155	LOC_Os07g30550	Transposon protein, putative, CACTA, En/Spm sub-class, expressed
156	LOC_Os07g30560	Retrotransposon protein, putative, Ty3-gypsy subclass
157	LOC_Os07g30570	Retrotransposon protein, putative, Ty3-gypsy subclass
158	LOC_Os07g30580	Retrotransposon protein, putative, Ty3-gypsy subclass, expressed
159	LOC_Os07g30590	LTPL55 - Protease inhibitor/seed storage/LTP family protein precursor, putative, expressed
160	LOC_Os07g30600	Male sterility protein, putative, expressed
161	LOC_Os07g30610	Cytokinin-O-glucosyltransferase 2, putative, expressed
162	LOC_Os07g30620	Cytokinin-O-glucosyltransferase 2, putative, expressed
163	LOC_Os07g30630	Expressed protein
164	LOC_Os07g30640	Ubiquitin fusion protein, putative, expressed
165	LOC_Os07g30650	Retrotransposon protein, putative, Ty3-gypsy subclass, expressed
166	LOC_Os07g30660	Retrotransposon protein, putative, Ty3-gypsy subclass, expressed
