# Supplementary material for: The ldp1 Mutation Affects the Expression of Auxin-Related Genes and Enhances SAM Size in Rice
Source: Plants (Basel). 2024 Mar 7;13(6):759. doi: 10.3390/plants13060759 (PMC10975181; doi:10.3390/plants13060759)
Supplement: Supplementary file 1 [file plants-13-00759-s001.zip › Table S1.xls]

## Sheet: Sheet1
Table S1 Primers used in this study
Primer name	Primer sequences	Used
L1	F: TCACTAGCTCTGCCCTGACC	Fine mapping of LDP1 gene
	R: TGATGAGAGTTGGTTGCGAG
L2	F: ATCTACTACCGCCACCCTTC	Fine mapping of LDP1 gene
	R: ACTTCCACGGCGGTGAAGAT
L3	F: CTTCACTGCAGATCTAGAAGG	Fine mapping of LDP1 gene
	R: GGACACTGTTGTCTACCATCT
L4	F: TGAATCAAGCCCCTCACTAC	Fine mapping of LDP1 gene
	R: CTGCAACGAGTAAGGCAGAG
L5	F: GCAAAGTGATCATCTGCTCAC	Fine mapping of LDP1 gene
	R: ACCACATTACCCCAGCCTCAA
L6	F: CGATCTCACGTTACCGATGT	Fine mapping of LDP1 gene
	R: ACTAAGCACCTACTACCGCC
L7	F: CCTGATCTCAACACACACGC	Fine mapping of LDP1 gene
	R: GAAGTCTTGTTGCGCGTATG
L8	F: TTGCTGCTCGAGTACTGAAG	Fine mapping of LDP1 gene
	R: CAGACCAGATCCATCTGCTA
L9	F: CCTCGGATGGAAGTTGTGTT	Fine mapping of LDP1 gene
	R: GTAGGCTCCACAATCTACAC
L10	F: TCCTGCTTCGTTGCTTCGCT	Fine mapping of LDP1 gene
	R: GTAAGGCTCTCAGCACTCTT
L11	F: CGATAGAAGCCGGCAGAGAA	Fine mapping of LDP1 gene
	R: TGTTGCCGCGAAGAGGATAG
L12	F: AGCAACGACCCCGATGATTC	Fine mapping of LDP1 gene
	R: CATACATCGTGAGTGTGTGC
L13	F: TCGCCCCTGTTTGTGGTTTA	Fine mapping of LDP1 gene
	R: TGCGAATGCGTCTGTGTAGT
L14	F: CCAGATCCAAGAGGAATAGG	Fine mapping of LDP1 gene
	R: CTTGCATGCTTTACAGAGAG
L15	F: GTTGATTGTTGACCCAGATG	Fine mapping of LDP1 gene
	R: ATACATGGTCACGGTACAAG
L16	F:TGGTGGTGTCCTTTGTAGCA	Fine mapping of LDP1 gene
	R: ATCCGTGTCTTCGTGCTGTT
qL1	F: TGGAATCTGCCACTAGGCTT	OsALDH3E2 gene qRT-PCR
	R: ATGCGTCCTATTCTGGCACT
qL2	F: AGAAGAGTTGGAGGAGGTTT	OsAO2 gene qRT-PCR
	R: GGGCTGAATTCCGGTGATAT
qL3	F: TTGCTTCCTCCCGCCATGGC	OsAUX5 gene qRT-PCR
	R: CTACTCCTCGTCTGCCTGGC
qL4	F: CTCATCAAGCTCTGCCACAT	OsIAA1 gene qRT-PCR
	R: ACGCTGCTCAGGAAGAGTTC
qL5	F: GGCCATGTTCCTCTGCTTCT	OsIAA3 gene qRT-PCR
	R: GCTCCTAGGCCTCTTGCTTC
qL6	F: TCCACGGCATGTTCGCCTCC	OsIAA23 gene qRT-PCR
	R: GACGAACATCTTCCAGGGGA
qL7	F: TACGTGGATGCCATCGTCAC	OsGH3-9 gene qRT-PCR
	R: GACCGGGAGGAACTCGAAGT
qL8	F: TCGCCGATGGCCAAATGCAG	OsSAUR22 gene qRT-PCR
	R: GAACACCGGGTGGTTCAGGT
qL9	F: ATGTGCAAGGTCATCACGAT	OsSAUR23 gene qRT-PCR
	R: GAACGCCGGGTGGTTCAAGT
qL10	F: TTCGTGATCCCGACGGAGTA	OsSAUR27 gene qRT-PCR
	R: TCATCTGCACAAGATCTCGGT
qL11	F: CCACCTCTCCCACCTCTTCT	OsbHLH111 gene qRT-PCR
	R: CACCGATGCTGTGTCAGTCT
qL12	F: CAAGGAGGGGATCCTGGAGA	OsEBP2 gene qRT-PCR
	R: GCAACTTCTCAAAGGCCTGC
qL13	F: AGACATGCTTGGCTTCATGC	OsACTPK2 gene qRT-PCR
	R: TCCATCCAGAGTAGCAGCCT
qL14	F: CCATTGATGTGGCTGCACTG	OsUG709C2 gene qRT-PCR
	R: TTCCACTGCAAGGCTACGAG
