# Supplementary material for: The ldp1 Mutation Affects the Expression of Auxin-Related Genes and Enhances SAM Size in Rice
Source: Plants (Basel). 2024 Mar 7;13(6):759. doi: 10.3390/plants13060759 (PMC10975181; doi:10.3390/plants13060759)
Supplement: Supplementary file 1 [file plants-13-00759-s001.zip › Table S2.xls]

## Sheet: Table S2
Table S2 Sequencing Sample qualities for RNA-seq
Sample	Library	Raw_reads	Raw_bases	Clean_reads	Clean_bases	Error_rate	Q20	Q30	GC_pct
W1_1	FRAS220275662-1r	45637012	6.85G	45067838	6.76G	0.03	96.67	91.56	51.17
W1_2	FRAS220275663-1r	45547674	6.83G	44901548	6.74G	0.03	96.78	91.78	49.74
W1_3	FRAS220275664-1r	40145200	6.02G	39339640	5.9G	0.03	97.14	92.1	48.76
W2_1	FRAS220275665-1r	39841032	5.98G	39395808	5.91G	0.03	96.69	91.55	50.49
W2_2	FRAS220275666-1r	43080684	6.46G	42478050	6.37G	0.03	96.92	92	49.62
W2_3	FRAS220275667-1r	46837330	7.03G	45606218	6.84G	0.03	97.12	92.29	47.29
W3_1	FRAS220275668-1r	47758298	7.16G	46813022	7.02G	0.03	97.13	92.41	48.1
W3_2	FRAS220275669-1r	42558104	6.38G	41891100	6.28G	0.03	96.79	91.62	48.69
W3_3	FRAS220275670-1r	45894564	6.88G	45136816	6.77G	0.03	96.87	91.94	49.96
L1_1	FRAS220275671-2r	47976738	7.2G	46596338	6.99G	0.03	96.3	90.81	51.49
L1_2	FRAS220275672-1r	49364944	7.4G	48778672	7.32G	0.03	96.44	91.16	51.78
L1_3	FRAS220275673-1r	40453528	6.07G	39917168	5.99G	0.03	96.62	91.38	49.67
L2_1	FRAS220275674-1r	42926270	6.44G	42266074	6.34G	0.03	96.59	91.33	49.94
L2_2	FRAS220275675-1r	43390138	6.51G	42800332	6.42G	0.03	96.33	90.83	50.26
L2_3	FRAS220275676-1r	43648130	6.55G	42917606	6.44G	0.03	96.68	91.38	48.91
L3_1	FRAS220275677-1r	42989206	6.45G	42483720	6.37G	0.03	96.66	91.41	47.78
L3_2	FRAS220275678-1r	42560972	6.38G	41797834	6.27G	0.03	96.82	91.7	46.87
L3_3	FRAS220275679-2r	52623824	7.89G	51061412	7.66G	0.03	96.66	91.51	50.36
